# Supplementary material for: Transcriptome Responses of Wild Arachis to UV-C Exposure Reveal Genes Involved in General Plant Defense and Priming
Source: Plants (Basel). 2022 Feb 2;11(3):408. doi: 10.3390/plants11030408 (PMC8838480; doi:10.3390/plants11030408)
Supplement: Supplementary file 1 [file plants-11-00408-s001.zip]

Archive with 1 entries (1 files):
- plants-1515800-supplementary.pdf
